# Supplementary material for: Whole-genome sequencing and phylogenetic analysis of rabies viruses from Jordan
Source: PLoS Negl Trop Dis. 2021 May 20;15(5):e0009431. doi: 10.1371/journal.pntd.0009431 (PMC8171950; doi:10.1371/journal.pntd.0009431)
Supplement: S1 Appendix — (XLSX) [file pntd.0009431.s005.xlsx]

## Sheet: Sheet3
snp-dists 0.6.3	EU293115	JQ944705	KM016899	KT728348	KT728349	KX148104	KX148113	KX148125	KX148145	KX148148	KX148200	KX148208	KX148209	KY765901	LN879480	LN879481	MG458306	MG458310	KX148181	KX148182	KX148183	KX148184	KX148189	KY860604	KY860605	KY860606	KY860611	LN9	Reference	KY860583	KY860584	KY860585	KY860586	KY860587	KY860588	KY860589	KY860590	KY860591	KY860592	KY860593	KY860594	KY860595	KY860596	KY860597	KY860598	KY860599	KY860600	KY860601	KY860602
EU293115	0	432	458	440	424	540	250	138	333	420	577	603	651	425	424	166	256	167	474	472	477	472	431	487	487	484	482	504	467	453	459	451	451	455	472	476	470	476	488	501	485	471	496	497	493	495	489	490	495
JQ944705	432	0	253	218	199	525	424	431	429	419	565	587	652	350	348	429	427	417	466	464	471	466	428	470	470	478	474	493	458	451	457	449	451	453	472	472	470	474	485	495	485	474	495	498	491	493	488	488	489
KM016899	458	253	0	236	219	548	444	456	461	433	593	605	684	377	376	452	448	448	487	483	490	483	441	483	483	497	485	510	470	480	486	478	480	482	499	503	495	504	516	524	511	505	520	522	519	521	517	516	521
KT728348	440	218	236	0	54	521	428	433	439	416	573	574	653	352	354	429	430	424	470	468	472	467	426	468	468	472	469	492	457	452	460	452	454	456	473	471	471	475	482	498	484	471	494	496	492	494	488	489	496
KT728349	424	199	219	54	0	509	411	414	422	394	557	553	634	338	336	411	413	403	455	451	455	454	409	451	451	457	450	479	442	437	443	435	437	439	458	456	456	460	467	483	469	454	479	481	477	479	473	474	481
KX148104	540	525	548	521	509	0	529	534	541	539	523	550	622	535	533	528	529	531	541	539	548	549	505	559	559	555	548	580	531	521	527	516	521	523	538	539	534	547	556	557	556	542	566	564	564	566	560	561	564
KX148113	250	424	444	428	411	529	0	253	323	392	570	584	632	427	417	241	29	236	477	473	478	474	424	475	475	474	472	501	454	457	463	455	454	459	476	478	474	484	492	503	493	479	503	505	501	503	497	496	503
KX148125	138	431	456	433	414	534	253	0	338	415	575	600	646	438	423	176	262	172	482	478	483	478	430	492	492	489	487	509	475	454	462	454	454	458	475	479	473	479	491	502	490	477	500	500	498	500	494	495	500
KX148145	333	429	461	439	422	541	323	338	0	417	591	587	645	440	431	330	328	331	483	481	486	479	431	494	494	490	487	510	467	474	480	472	472	476	495	495	493	499	510	520	510	493	519	521	518	520	514	515	520
KX148148	420	419	433	416	394	539	392	415	417	0	575	575	651	415	420	410	395	409	473	469	474	460	422	465	465	474	473	490	453	465	471	462	465	467	484	484	483	490	497	509	497	480	504	506	500	502	501	497	502
KX148200	577	565	593	573	557	523	570	575	591	575	0	518	578	569	569	571	567	572	570	568	570	576	539	582	582	599	591	604	544	556	561	554	556	556	572	576	573	581	589	591	589	579	600	596	599	601	593	596	601
KX148208	603	587	605	574	553	550	584	600	587	575	518	0	591	583	594	600	579	597	584	582	594	592	548	602	602	613	606	621	573	583	589	579	579	585	604	600	604	607	613	617	611	594	620	619	620	622	615	617	622
KX148209	651	652	684	653	634	622	632	646	645	651	578	591	0	652	662	649	635	646	646	644	647	651	613	658	656	649	649	670	628	633	639	633	635	637	656	656	654	659	668	667	664	647	675	676	668	670	668	665	669
KY765901	425	350	377	352	338	535	427	438	440	415	569	583	652	0	224	433	433	429	457	455	460	454	415	468	468	460	454	476	447	446	452	444	446	447	466	469	465	469	479	494	474	469	483	487	480	482	478	477	482
LN879480	424	348	376	354	336	533	417	423	431	420	569	594	662	224	0	417	423	413	459	455	460	451	408	464	464	461	452	476	419	438	442	436	436	440	456	459	457	459	472	484	466	457	478	481	478	480	470	473	479
LN879481	166	429	452	429	411	528	241	176	330	410	571	600	649	433	417	0	246	161	475	473	478	471	428	483	483	481	480	498	459	454	460	452	452	456	473	477	473	479	487	502	490	472	501	502	498	500	493	495	500
MG458306	256	427	448	430	413	529	29	262	328	395	567	579	635	433	423	246	0	239	482	478	483	479	426	480	480	482	479	508	461	460	466	458	457	462	479	481	479	487	494	508	496	480	507	508	504	506	500	499	506
MG458310	167	417	448	424	403	531	236	172	331	409	572	597	646	429	413	161	239	0	465	461	464	462	416	474	474	476	472	488	455	450	454	448	448	452	467	471	469	473	483	496	484	472	495	496	492	494	488	489	494
KX148181	474	466	487	470	455	541	477	482	483	473	570	584	646	457	459	475	482	465	0	6	47	103	196	166	166	271	268	130	313	460	464	458	457	462	479	476	479	482	493	500	487	478	496	496	493	495	489	496	499
KX148182	472	464	483	468	451	539	473	478	481	469	568	582	644	455	455	473	478	461	6	0	41	99	192	162	162	267	264	128	309	456	460	454	453	458	475	472	475	478	489	496	483	474	492	492	489	491	485	492	495
KX148183	477	471	490	472	455	548	478	483	486	474	570	594	647	460	460	478	483	464	47	41	0	104	199	167	167	276	273	133	310	457	461	454	454	459	476	474	476	480	491	498	485	476	494	494	491	493	487	494	497
KX148184	472	466	483	467	454	549	474	478	479	460	576	592	651	454	451	471	479	462	103	99	104	0	190	157	157	265	266	87	306	459	465	459	458	463	478	480	476	482	493	501	489	478	498	498	497	499	491	498	499
KX148189	431	428	441	426	409	505	424	430	431	422	539	548	613	415	408	428	426	416	196	192	199	190	0	200	200	223	219	223	257	425	429	423	424	427	444	445	442	449	456	468	456	443	465	465	462	464	460	461	466
KY860604	487	470	483	468	451	559	475	492	494	465	582	602	658	468	464	483	480	474	166	162	167	157	200	0	2	278	275	190	317	471	475	468	467	471	490	492	490	496	503	513	503	486	512	509	509	511	505	512	515
KY860605	487	470	483	468	451	559	475	492	494	465	582	602	656	468	464	483	480	474	166	162	167	157	200	2	0	278	275	190	319	471	475	468	467	471	490	492	490	496	503	513	503	486	512	509	509	511	505	512	515
KY860606	484	478	497	472	457	555	474	489	490	474	599	613	649	460	461	481	482	476	271	267	276	265	223	278	278	0	59	293	324	481	487	481	482	485	500	502	501	506	515	525	513	499	522	522	520	522	517	519	524
KY860611	482	474	485	469	450	548	472	487	487	473	591	606	649	454	452	480	479	472	268	264	273	266	219	275	275	59	0	296	319	472	478	471	473	476	491	495	492	499	508	518	506	489	515	515	514	516	510	513	516
LN9	504	493	510	492	479	580	501	509	510	490	604	621	670	476	476	498	508	488	130	128	133	87	223	190	190	293	296	0	332	480	484	478	477	482	499	501	499	503	512	522	510	497	517	517	516	518	512	519	520
Reference	467	458	470	457	442	531	454	475	467	453	544	573	628	447	419	459	461	455	313	309	310	306	257	317	319	324	319	332	0	451	451	451	452	455	466	468	466	472	479	491	477	472	486	486	485	487	481	484	491
KY860583	453	451	480	452	437	521	457	454	474	465	556	583	633	446	438	454	460	450	460	456	457	459	425	471	471	481	472	480	451	0	16	8	10	12	31	34	29	39	47	60	50	42	61	63	62	64	54	59	64
KY860584	459	457	486	460	443	527	463	462	480	471	561	589	639	452	442	460	466	454	464	460	461	465	429	475	475	487	478	484	451	16	0	14	16	18	19	22	37	27	35	48	38	48	49	51	50	52	42	47	52
KY860585	451	449	478	452	435	516	455	454	472	462	554	579	633	444	436	452	458	448	458	454	454	459	423	468	468	481	471	478	451	8	14	0	8	10	29	32	29	37	45	58	48	40	59	61	60	62	52	57	62
KY860586	451	451	480	454	437	521	454	454	472	465	556	579	635	446	436	452	457	448	457	453	454	458	424	467	467	482	473	477	452	10	16	8	0	12	31	34	31	39	47	60	49	42	60	62	62	64	53	59	64
KY860587	455	453	482	456	439	523	459	458	476	467	556	585	637	447	440	456	462	452	462	458	459	463	427	471	471	485	476	482	455	12	18	10	12	0	33	36	29	41	49	62	52	44	63	65	64	66	56	61	66
KY860588	472	472	499	473	458	538	476	475	495	484	572	604	656	466	456	473	479	467	479	475	476	478	444	490	490	500	491	499	466	31	19	29	31	33	0	29	52	34	42	55	45	63	56	58	57	59	49	54	59
KY860589	476	472	503	471	456	539	478	479	495	484	576	600	656	469	459	477	481	471	476	472	474	480	445	492	492	502	495	501	468	34	22	32	34	36	29	0	53	17	27	40	30	62	39	41	40	42	32	37	42
KY860590	470	470	495	471	456	534	474	473	493	483	573	604	654	465	457	473	479	469	479	475	476	476	442	490	490	501	492	499	466	29	37	29	31	29	52	53	0	60	68	81	71	61	82	84	83	85	75	80	85
KY860591	476	474	504	475	460	547	484	479	499	490	581	607	659	469	459	479	487	473	482	478	480	482	449	496	496	506	499	503	472	39	27	37	39	41	34	17	60	0	32	45	17	67	26	28	27	29	19	24	29
KY860592	488	485	516	482	467	556	492	491	510	497	589	613	668	479	472	487	494	483	493	489	491	493	456	503	503	515	508	512	479	47	35	45	47	49	42	27	68	32	0	49	45	75	54	56	55	57	47	52	57
KY860593	501	495	524	498	483	557	503	502	520	509	591	617	667	494	484	502	508	496	500	496	498	501	468	513	513	525	518	522	491	60	48	58	60	62	55	40	81	45	49	0	58	87	67	65	68	70	60	65	70
KY860594	485	485	511	484	469	556	493	490	510	497	589	611	664	474	466	490	496	484	487	483	485	489	456	503	503	513	506	510	477	50	38	48	49	52	45	30	71	17	45	58	0	78	13	15	30	32	8	27	32
KY860595	471	474	505	471	454	542	479	477	493	480	579	594	647	469	457	472	480	472	478	474	476	478	443	486	486	499	489	497	472	42	48	40	42	44	63	62	61	67	75	87	78	0	89	91	88	90	82	85	90
KY860596	496	495	520	494	479	566	503	500	519	504	600	620	675	483	478	501	507	495	496	492	494	498	465	512	512	522	515	517	486	61	49	59	60	63	56	39	82	26	54	67	13	89	0	12	39	41	17	36	41
KY860597	497	498	522	496	481	564	505	500	521	506	596	619	676	487	481	502	508	496	496	492	494	498	465	509	509	522	515	517	486	63	51	61	62	65	58	41	84	28	56	65	15	91	12	0	41	43	19	38	43
KY860598	493	491	519	492	477	564	501	498	518	500	599	620	668	480	478	498	504	492	493	489	491	497	462	509	509	520	514	516	485	62	50	60	62	64	57	40	83	27	55	68	30	88	39	41	0	2	32	7	14
KY860599	495	493	521	494	479	566	503	500	520	502	601	622	670	482	480	500	506	494	495	491	493	499	464	511	511	522	516	518	487	64	52	62	64	66	59	42	85	29	57	70	32	90	41	43	2	0	34	9	16
KY860600	489	488	517	488	473	560	497	494	514	501	593	615	668	478	470	493	500	488	489	485	487	491	460	505	505	517	510	512	481	54	42	52	53	56	49	32	75	19	47	60	8	82	17	19	32	34	0	29	34
KY860601	490	488	516	489	474	561	496	495	515	497	596	617	665	477	473	495	499	489	496	492	494	498	461	512	512	519	513	519	484	59	47	57	59	61	54	37	80	24	52	65	27	85	36	38	7	9	29	0	11
KY860602	495	489	521	496	481	564	503	500	520	502	601	622	669	482	479	500	506	494	499	495	497	499	466	515	515	524	516	520	491	64	52	62	64	66	59	42	85	29	57	70	32	90	41	43	14	16	34	11	0
KY860603	476	480	509	479	460	547	482	480	499	486	576	595	654	474	468	475	485	476	490	486	487	491	455	495	495	510	501	508	483	47	53	45	47	49	68	71	65	76	82	97	85	45	96	97	99	101	89	96	101
KY860607	441	443	472	448	431	512	449	444	462	457	552	573	623	438	430	447	452	439	451	449	450	454	418	463	463	475	466	473	447	36	42	34	36	38	57	60	57	65	73	84	76	66	87	89	88	90	80	85	90
KY860608	443	443	472	448	431	512	451	446	464	457	552	573	623	438	430	449	454	441	451	449	450	454	418	463	463	475	466	473	447	36	42	34	36	38	57	60	57	65	73	84	76	66	87	89	88	90	80	85	90
KY860612	422	420	448	422	404	496	431	429	447	425	531	552	602	416	406	432	436	420	426	422	425	427	396	435	435	447	438	448	422	128	134	126	128	130	149	151	147	156	164	175	167	156	178	179	175	177	171	172	175
LN12	429	426	455	427	409	503	436	436	454	428	535	555	609	420	410	439	440	427	431	427	430	432	401	438	438	450	441	453	425	137	143	135	137	139	158	160	156	165	171	184	176	165	187	188	182	184	180	179	182
LN2	429	426	455	427	409	503	436	436	454	428	535	555	609	420	410	439	440	427	431	427	430	432	401	438	438	450	441	453	425	137	143	135	137	139	158	160	156	165	171	184	176	165	187	188	182	184	180	179	182
LN3	429	426	455	427	409	503	436	436	454	428	535	555	609	420	410	439	440	427	431	427	430	432	401	438	438	450	441	453	425	137	143	135	137	139	158	160	156	165	171	184	176	165	187	188	182	184	180	179	182
LN5	429	426	455	427	409	503	436	436	454	428	535	555	609	420	410	439	440	427	431	427	430	432	401	438	438	450	441	453	425	137	143	135	137	139	158	160	156	165	171	184	176	165	187	188	182	184	180	179	182
LNA	437	435	464	436	418	510	446	443	463	439	540	564	614	429	419	447	450	435	440	436	439	443	412	447	447	461	452	464	434	148	154	146	148	150	169	171	165	176	182	195	187	176	198	197	193	195	191	190	193
LNB	441	438	466	439	421	513	447	448	462	440	545	565	621	430	422	451	451	439	439	435	438	442	409	448	448	460	451	463	431	147	153	145	147	149	168	170	166	175	181	194	186	175	195	196	192	194	190	189	192
MK760711	445	438	470	441	423	523	454	452	468	444	551	569	622	439	431	455	458	441	450	446	447	451	421	455	455	470	461	472	449	161	167	159	161	163	182	184	178	189	197	208	200	187	211	212	208	210	204	205	208
MK760714	445	438	470	441	423	523	454	452	468	444	551	569	622	439	431	455	458	441	448	444	445	449	419	453	453	468	459	470	447	161	167	159	161	163	182	184	178	189	197	208	200	187	211	212	208	210	204	205	208
MK760717	444	437	469	440	422	522	453	451	467	443	550	568	621	438	430	454	457	440	449	445	446	450	420	454	454	469	460	471	448	160	166	158	160	162	181	183	177	188	196	207	199	186	210	211	207	209	203	204	207
MK760718	444	439	471	442	424	524	455	451	467	445	552	570	623	440	432	452	459	439	451	447	448	452	422	456	456	471	462	473	450	162	168	160	162	164	183	185	179	188	198	209	199	188	210	211	207	209	203	204	207
MK760730	447	438	470	441	423	523	456	454	470	446	553	571	624	439	431	457	460	443	452	448	449	453	423	457	457	472	463	474	451	163	169	161	163	165	184	186	180	191	199	210	202	189	213	214	210	212	206	207	210
MK760743	446	439	471	442	424	524	455	453	469	445	552	570	623	440	432	456	459	442	451	447	448	452	422	456	456	471	462	473	450	162	168	160	162	164	183	185	179	190	198	209	201	188	212	213	209	211	205	206	209
MK760746	447	440	472	443	425	525	456	454	470	446	553	571	624	441	433	457	460	443	452	448	449	453	423	457	457	472	463	474	451	163	169	161	163	165	184	186	180	191	199	210	202	189	213	214	210	212	206	207	210
KX148164	435	428	456	427	409	504	437	441	463	439	534	563	612	424	418	437	442	427	429	425	428	432	393	437	437	447	438	452	432	139	145	137	137	141	160	158	160	163	171	184	174	169	181	183	184	184	178	181	186
KY860609	439	428	458	427	411	506	439	445	461	443	538	565	622	430	420	439	444	431	431	429	434	436	399	441	441	453	444	454	434	143	149	141	141	145	164	162	164	167	175	188	178	173	185	187	188	188	182	185	190
KF154998	783	806	803	789	779	750	787	800	807	791	774	789	841	784	776	783	788	790	781	780	789	782	760	802	802	790	790	803	788	784	790	784	784	786	803	804	801	805	818	823	805	800	813	817	815	817	808	812	815
KX148101	790	817	806	787	782	763	800	802	815	804	782	798	842	793	781	790	799	800	788	787	796	790	771	809	809	802	804	812	799	789	795	789	789	791	807	809	806	810	821	830	811	805	819	822	820	822	814	817	822
EF437215	1096	1087	1079	1065	1058	1060	1066	1093	1072	1087	1085	1056	1151	1079	1054	1071	1065	1087	1081	1081	1088	1086	1041	1098	1098	1093	1084	1103	1052	1081	1084	1078	1080	1083	1094	1087	1085	1098	1106	1116	1100	1085	1107	1105	1110	1110	1102	1107	1112
JQ685894	845	862	869	849	836	811	834	855	860	849	815	832	896	839	839	848	837	837	866	862	871	868	834	866	866	865	858	883	836	829	836	829	831	833	846	848	848	849	858	862	853	842	861	859	860	862	857	857	859
KX148112	790	788	799	778	764	763	782	797	791	778	766	768	821	748	761	776	779	783	782	778	781	784	752	798	800	794	790	805	746	767	769	767	768	767	779	779	786	780	791	798	786	778	793	795	794	794	788	791	796
KX148213	677	663	682	663	647	626	661	680	670	657	648	667	706	662	658	678	660	670	668	666	677	675	635	677	677	686	679	689	650	643	641	641	643	645	658	654	657	659	667	678	674	652	681	683	678	680	676	673	680
KX148216	768	788	789	775	759	742	757	788	759	779	734	750	820	748	760	780	754	771	760	758	767	772	720	783	783	781	775	793	732	753	757	752	755	757	771	773	767	778	787	795	785	770	794	796	794	796	789	793	798
KX148217	791	800	800	793	781	761	767	797	788	786	747	769	815	766	767	782	764	784	773	771	776	775	742	790	790	783	782	785	739	764	769	760	764	766	783	785	782	786	797	803	789	772	800	802	803	805	797	802	805
baps	G1.1	G1.1	G1.1	G1.1	G1.1	G1.1	G1.1	G1.1	G1.1	G1.1	G1.1	G1.1	G1.1	G1.1	G1.1	G1.1	G1.1	G1.1	G1.2	G1.2	G1.2	G1.2	G1.2	G1.2	G1.2	G1.2	G1.2	G1.2	G1.2	G2.3	G2.3	G2.3	G2.3	G2.3	G2.3	G2.3	G2.3	G2.3	G2.3	G2.3	G2.3	G2.3	G2.3	G2.3	G2.3	G2.3	G2.3	G2.3	G2.3
[truncated: 28 more columns]
